# Supplementary material for: Time-Restricted Eating Without Exercise Enhances Anaerobic Power and Reduces Body Weight: A Randomized Crossover Trial in Untrained Adults
Source: Nutrients. 2025 Sep 20;17(18):3011. doi: 10.3390/nu17183011 (PMC12473138; doi:10.3390/nu17183011)
Supplement: Supplementary file 1 [file nutrients-17-03011-s001.zip]

Archive with 4 entries (4 files):
- CONSORT_Crossover_Checklist.pdf
- __MACOSX/._CONSORT_Crossover_Checklist.pdf
- consort_flow-diagram.pdf
- __MACOSX/._consort_flow-diagram.pdf
